# Supplementary material for: Drug Shelf Life and Release Limits Estimation Based on Manufacturing Process Capability
Source: Pharmaceutics. 2023 Mar 26;15(4):1070. doi: 10.3390/pharmaceutics15041070 (PMC10145000; doi:10.3390/pharmaceutics15041070)
Supplement: Supplementary file 1 [file pharmaceutics-15-01070-s001.zip]

Archive with 1 entries (1 files):
- pharmaceutics-2237290-supplementary.pdf
